# Supplementary material for: Evolutionary Specializations in the Venous Anatomy of the Two-Toed Sloth (Choloepus didactylus): Insights from CT-scan 3D Reconstructions
Source: Animals (Basel). 2024 Jun 12;14(12):1768. doi: 10.3390/ani14121768 (PMC11200405; doi:10.3390/ani14121768)
Supplement: Supplementary file 1 [file animals-14-01768-s001.zip]

Archive with 1 entries (1 files):
- animals-3043683-supplementary.mp4
